# Supplementary material for: Breast cancer cell-derived extracellular vesicles promote CD8+ T cell exhaustion via TGF-β type II receptor signaling
Source: Nat Commun. 2022 Aug 1;13:4461. doi: 10.1038/s41467-022-31250-2 (PMC9343611; doi:10.1038/s41467-022-31250-2)
Supplement: Supplementary file 3 — Source Data [file 41467_2022_31250_MOESM3_ESM.xlsx]

## Sheet: Fig.1
	figure 1c							figure 1d						figure 1f
								Number of Gold particle						TβRll+ EVs (%)
								MCF7	MDA	4T07	4T1			MCF7	MDA	4T07	4T1
								0	6	0	9			5.8	98.3	3.5	98.4
								0	7	0	8			5.1	95.1	3.1	94.2
								0	8	0	6			6.3	92.4	4.5	96.3
								figure 1e
	figure 1h
																			MDA	MDA+TGF-β	4T1	4T1+TGF-β
																			99.2	551.4	100.5	600.8
																			107.1	500.8	122.1	713.2
																			90.4	603.3	90.3	554.6
	figure 1i														figure 1j
															EVs (μg/ml)	Extracellular vesicular TβRll (ng/ml)
																MDA-MB-231			MDA-MB-231+TGF-β			4T1			4T1+TGF-β
																repeat 1	repeat 2	repeat 3	repeat 1	repeat 2	repeat 3	repeat 1	repeat 2	repeat 3	repeat 1	repeat 2	repeat 3
															6.25	0.03	0.03	0.02	0.02	0.03	0.04	0.02	0.01	0.03	0.02	0.04	0.02
															12.5	0.15	0.18	0.11	1.35	1.2	1.5	0.75	0.62	0.84	1.61	1.43	1.46
															25	2.12	2.32	2.31	2.33	2.67	2.86	1.24	1.53	1.72	2.73	3.02	3.25
															50	3.45	3.78	4.02	7.28	7.47	7.75	2.88	2.99	3.13	5.78	5.99	6.23
															100	5.88	6.12	6.03	13.12	13.43	13.62	4.25	4.48	4.68	11.68	11.87	12.32
															200	7.13	7.52	8.24	18.76	21.24	23.45	5.11	6.18	6.75	18.24	19.73	20.58
															400	12.12	13.38	15.12	33.67	34.89	39.32	10.76	12.29	13.13	28.78	30.88	34.68
															figure 1k						figure 1l
															TβRll (ng per μg EVs)							TβRll (ng per μg EVs)
															4T1	4T1+TGF-β	MDA	MDA+TGF-β			TGF-β:	-	+	-	+	-	+
															0.05	0.115	0.05	0.13			Anti-TβRll:	-	-	+	+	-	-
															0.045	0.107	0.058	0.14			Anti-TGF-β:	-	-	-	-	+	+
															0.04	0.12	0.042	0.12				0.06	0.16	0.014	0.028	0.015	0.023
																						0.075	0.19	0.019	0.037	0.022	0.03
																						0.045	0.15	0.01	0.018	0.008	0.017

## Sheet: Fig.2
	figure 2c												figure 2d
		human TβRll+ crEVs (%)						human TβRll+ crEVs (ng/ml)						human TβRll+ crEVs (ng/ml)	Tumor burden (mm3)		Plasma TGF-β1 level (pg/ml)	Tumor burden (mm3)
	Tumor	-	-	+	+		Tumor	-	-	+	+			0.12	283		100	150
	Dox	-	+	-	+		Dox	-	+	-	+			0.14	150		85	275
		2.1	2.2	26.3	3.84			0	0	0.12	0.05			0.19	304		115	285
		1.52	2	30.8	7.03			0	0	0.15	0.06			0.23	288		120	300
		1.38	1.3	38.33	10.51			0	0	0.19	0.07			0.3	637		95	625
		0.87	1.09	39.35	12.54			0	0	0.23	0.08			0.32	859		120	850
		0.87	0.72	41.64	16.74			0	0	0.3	0.09			0.36	1492		105	1085
		0.72	0.58	46.23	17.61			0	0	0.32	0.1			0.41	1293		135	1291
		0.14	0.36	52.9	19.06			0	0	0.36	0.12			0.43	1831		125	1490
		0.58	0	56.95	24.78			0	0	0.41	0.13			0.49	1089		150	1835
		0.36	0.22	60.94	32.83			0	0	0.43	0.16
		0	0.36	73.26	37.1			0	0	0.49	0.19
	figure 2e											figure 2h
		Circulating EV- TβRll (ng/ml)					Average tumor volume (mm3)	Circulating EV- TβRll (ng/ml)				TβRll+ crEVs (%)					TβRll+ crEVs (ng/ml)
	Average tumor volume (mm3)	Before growth	500	1000	1500		300	0.04				Healthy	pre-op	post-op	relapse		Healthy	pre-op	post-op	relapse
		0	0.15	0.14	0.21		500	0.09				2.6	40.562	24.8	55.8		0.075	1.075	0.75	1.55
		0.01	0.12	0.23	0.23		600	0.08				6.3	61	33.8	48.6		0.13	1.425	0.25	1.35
		0	0.046	0.18	0.29		700	0.15				8.24	56.58	8.3	32.5		0.223	1.425	0.5	1.1
		0.015	0.086	0.19	0.36		700	0.14				7.214	68.52	21.3			0.041	1.7	0.6
		0.01	0.078	0.2	0.31		700	0.19				4.582	73.5	28.9			0.063	2.05	0.4
							870	0.12				15.252	78.214	15.2			0.175	2.3	0.35
							1000	0.18				7.24					0.12
							1000	0.21				9.25					0.15
							1330	0.2				1.935					0.037
							1625	0.23				3.251					0.07
							1700	0.23				4.52					0.17
							1800	0.31				3.854					0.105
							1900	0.28				4.85					0.087
							2000	0.35				6.35					0.145
												3.214					0.062
												12.524					0.16
												10.25					0.19
												3.14					0.03
												5.854					0.112
												6.85					0.115

## Sheet: Fig.3
	figure 3a							figure 3b								figure 3c
	TβRll+ crEVs (%)			TβRll+ crEVs (ng/ml)				crEVs concentration (10*9 particles/ml)			crEVs size (nm)
	Healthy	BC		Healthy	BC			Healthy	BC		Healthy	BC
	1.935	4.211		0.0375	0.18			1	5.3		112	120
	2.6	6.214		0.075	0.087			2.1	5		103	123
	3.14	9.3		0.03	0.127			2.1	4.8		100	126
	3.214	10.89		0.0625	0.21			3	6		105	124
	3.251	11.977		0.07	0.387			4.1	3.5		110	105
	3.854	15.524		0.105	0.155			2.1	4		116	116
	4.52	18.35		0.17	0.41			1	3.7		123	114
	4.582	23.21		0.063	0.605			2.2	4.6		120	113
	4.85	28.24		0.087	0.275			2.3	5.7		115	110
	5.854	31.6		0.112	1.525			2.5	5.3		110	102
	6.3	35.02		0.13	0.852			1.5	6.5		105	86
	6.35	36.521		0.145	1.2			1.8	5.2		106	92
	6.85	40.562		0.115	1.1			3.5	1.6		108	105
	7.214	42.32		0.0412	0.841			2.9	2.5		114	94
	7.24	43.854		0.12	0.76			1.5	3.6		90	105
	8.24	46.32		0.223	1.425			2.6	3.7		98	114
	9.25	49.8		0.15	1.425			2.2	4.2		95	106
	10.25	51.93		0.19	2.3			3.5	6.2		114	103
	12.524	52.41		0.16	1.45			3.2	2.5		103	115
	15.252	54.35		0.175	0.577			3	3.3		107	112
		56.25			1.225				3.8			126
		56.58			0.992				3.6			115
		57.8			1.075				2.5			110
		58.5			1.55				2.6			106
		61			1.152				2.9			114
		62.8			0.7				2.2			95
		63.52			1				2.3			96
		68.52			1.7				2.8			108
		69.35			0.832				2.6			86
		70.5			1.9				2.5			123
		73.5			2.05				2.3			125
		78.214			1.35				2			120
		79.24			1.85				3			114
		82.41			1.625				4			103
		83.251			1.8				4.2			105
		86.24			2.1				3.5			117
									3.2			110
									4.2			113
									3.8			116
									4.5			108
									2.6			102
									3.7			92
									5.2			93
									4.2			121
									3			111
									5.6			116
	figure 3d											figure 3e
	TβRll+ crEVs (%)					TβRll+crEVs (ng/ml)						TβRll+ crEVs (%)			TβRll+ crEVs (ng/ml)
	Luminal A	Luminal B	HER2+	TNBC		Luminal A	Luminal B	HER2+	TNBC			No metastasis	Distant metastasis		No metastasis	Distant metastasis
	3.21	4.3	11	21.93		0.11	0.058	1.15	2.3			6.21	54.35		0.6	1.35
	4.21	5.21	13.52	31.6		0.13	0.088	1	1.13			9.3	63.52		0.18	1.42
	8.24	6.97	15.02	49.8		0.31	0.19	0.45	1.13			15.52	57.8		0.12	1.15
	9.32	7.8	16.58	52.41		0.041	1.08	0.49	1.45			4.211	51.93		0.08	1.45
	10.89	9.8	19.35	68.52		0.33	0.3	0.63	1.8			10.89	61		0.38	2.3
	12.35	11.52	26.25	73.5		0.41	0.36	1.03	2.05			28.24	69.35		0.27	1.22
		13.85	36.52	78.21			0.46	1.2	1.05			11.98	56.25		0.84	1.52
		14.35	40.56	79.24			0.58	1.1	1.85			18.35	56.58		0.7	1.2
		19.5	46.32	80.5			0.25	1.03	1.9			23.21	62.8		0.21	1.1
			58.5	82.41				1.55	1.62			31.6	58.5		0.15	1.42
			31.5	83.24				0.56	2.1			43.85	82.41		0.41	1.55
			37.6	83.25				1.15	1.8			36.52	68.52		0.76	1.7
			25.8	40.3				0.65	1.22			42.32	83.25		0.85	2.05
				51.8					1.43			35.02	79.24		0.99	1.85
				70.8					1.68			52.41	70.5		0.83	1.9
				45.6					0.72			40.56	73.5		1	1.62
				61.5					1.25			49.8	86.24		0.57	2.1
				38.6					0.87			46.32	78.21		1.07	1.8
												25.8	40.3		0.56	1.22
												19.5	51.8		0.25	1.43
												37.6	31.5		0.65	1.15
												61.5	70.8		1.25	1.68
													45.6			0.72
													38.6			0.87
	figure 3g
	Overal survival (Years)	Percentage of overal survival				Metastasis-free survival (Years)	Percentage of metastasis-free survival
		TβRll+ crEVs low	TβRll+ crEVs high				TβRll+ crEVs low	TβRll+ crEVs high
	16.3	0				16.3	0
	12.21	0				12.21	0
	8.21	0				8.21	0
	5.22	1				5.22	0
	13.65	0				13.65	0
	16.35	0				16.35	0
	6.8	0				6.8	0
	15.3	0				15.3	0
	15.52	0				15.52	0
	10.5	0				10.5	0
	9.25	0				9.25	0
	3.6	1				3.6	1
	8.92	0				8.92	0
	8.95	0				8.95	0
	5.56	0				5.56	0
	3.6	1				3.6	1
	8.5	1				8.5	1
	4.3	1				4.3	1
	10.85	0				10.85	0
	6.85	0				6.85	0
	8.7	0				8.7	0
	6.1	1				6.1	1
	5.8	1				5.8	1
	16.5		0			16.5		0
	18.35		0			18.35		0
	9.55		0			9.55		1
	12.96		1			12.96		0
	7.2		0			7.2		1
	6.52		0			6.52		1
	2.75		0			2.75		1
	6.25		0			6.25		1
	1.5		0			1.5		1
	3.85		0			3.85		1
	11.6		0			11.6		0
	6.55		1			6.55		1
	3.95		0			3.95		1
	17.2		0			17.2		1
	4.52		0			4.52		1
	5.2		1			5.2		1
	3.2		1			3.2		1
	3.2		1			3.2		1
	2.2		0			2.2		1
	6.85		0			6.85		1
	4.85		0			4.85		1
	1.85		1			1.85		1
	3.5		1			3.5		1

## Sheet: Fig.4
	figure 4a					figure 4b					figure 4c
	GFP Positive MCF7 (%)					GFP Positive MCF7 (%)					Rel.CAGA-Luc activity (Fold)
	0 (h)	16 (h)	18 (h)			0 (h)	24 (h)	48 (h)			-TGF-β			+TGF-β
	0	16.2	88.2			0	23.2	52.4			Co.EVs	Rll+ EVs	Rll- EVs	Co.EVs	Rll+ EVs	Rll- EVs
	0	15.1	82.5			0	20.3	48.2			1.5	7	2	1.6	13.6	2
	0	13.4	75.3			0	18.1	44.5			1.6	6.5	1.8	1.8	12	1.9
											1.7	6	2.1	1.7	11	1.8
	figure 4d						figure 4e
							Rel.CAGA-Luc activity (Fold)
							Co.EVs			MDA EVs
							DMSO	SB431542	LY-364947	DMSO	SB431542	LY-364947
							1.5	0.8	1	13	2	2.8
							1.6	0.9	1.1	10.6	1.5	2.3
							1.45	0.85	0.96	8.6	2.3	2
							figure 4g
								Rel.CAGA-Luc activity (Fold)
							Rll- EVs:	+	-	-	-	-	-	-	-
							Rll+ EVs:	-	+	+	+	+	+	+	+
							sh-SMAD2:	-	-	#1	#2	-	-	-	-
							sh-SMAD3:	-	-	-	-	#1	#2	-	-
							sh-SMAD4:	-	-	-	-	-	-	#1	#2
								1.03	10.32	11.72	11.48	1.3	1.56	2.62	2.19
								1.14	11.21	12.3	11.93	1.48	2.01	3.49	2.8
								1.11	13.08	13.12	12.48	1.34	1.77	3.17	2.58

## Sheet: Fig.5
	figure 5a								figure 5b
																	figure 5d					figure 5e
																	Spheres number /5000 cells					% of CD44high & CD24low cells
																	Co.	Rll+	Rll-			Co.	Rll+	Rll-
																	51	160	60			15.6	51.3	20.3
																	50	165	62			18.2	53.2	22
																	58	173	67			17.1	46.1	23.1
																	figure 5f
																	PTX (μM)	Cell survival (%)
																		Co.EVs			TβRll+ EVs			TβRll- EVs
																		repeat 1	repeat 2	repeat 3	repeat 1	repeat 2	repeat 3	repeat 1	repeat 2	repeat 3
																	0	1	0.99	0.97	0.99	0.98	1	0.95	0.98	1
																	1	0.98	0.95	0.91	0.98	0.89	0.96	0.91	0.96	0.98
																	2	0.95	0.9	0.84	0.96	0.85	0.93	0.88	0.94	0.96
																	5	0.58	0.71	0.65	0.93	0.81	0.91	0.77	0.86	0.91
																	10	0.36	0.42	0.46	0.88	0.78	0.84	0.55	0.61	0.66
																	20	0.13	0.07	0.11	0.52	0.6	0.63	0.29	0.35	0.41
																	40	0.09	0.04	0.02	0.29	0.35	0.41	0.12	0.15	0.18
																	60	0.02	0.02	0.01	0.07	0.09	0.13	0.04	0.06	0.08
																	80	0.01	0.01	0	0.02	0.03	0.04	0.01	0.02	0.02
																	120	0.01	0	0	0	0.01	0.01	0	0.01	0.01
																	figure 5g
																	Doxorubicin (nM)	Cell survival (%)
																		Co.EVs			TβRll+ EVs			TβRll- EVs
																		repeat 1	repeat 2	repeat 3	repeat 1	repeat 2	repeat 3	repeat 1	repeat 2	repeat 3
																	0	1	0.99	0.99	1	0.98	0.98	1	0.98	0.98
																	10	0.94	0.97	0.97	0.91	0.96	0.97	0.98	0.94	0.96
																	20	0.37	0.39	0.32	0.86	0.93	0.95	0.41	0.49	0.44
																	40	0.12	0.14	0.09	0.76	0.87	0.91	0.11	0.16	0.13
																	80	0.06	0.07	0.04	0.51	0.61	0.68	0.04	0.07	0.05
																	160	0.04	0.04	0.03	0.08	0.13	0.15	0.03	0.06	0.03
																	320	0.02	0.03	0.01	0.04	0.03	0.05	0.01	0.03	0.02
																	figure 5i
																	Days	Meta-free survival
																		Co.EVs	Rll+ EVs	Rll- EVs
																	7	0		0
																	14	1	1	1
																	14		1	1
																	14		1
																	14		1
																	14		1
																	21		1	1
																	21		1	1
																	28	1	1	1
																	35	1		1
																	35	1		1
																	35	1
																	35	0
																	35	0
																	35	0		0
	figure 5j	Photon.Flux
	Time(Weeks)	Co.EVs								Rll+ EVs								Rll- EVs
	1	13.6	21.4	19.8	12.5	17.3	18.4	21.4	15.3	14.1	22.2	18.2	21.9	25.6	22.6	23.3	16.8	25.2	15.6	14.3	19.3	13.2	28.7	21.3	14.7
	2	30.5	94.2	42.8	40.5	35.6	42.3	34.1	42.2	935.6	858.4	85.6	73.8	1496.3	546.4	1578.4	64.2	92.3	52.3	49.8	236.7	50.3	52.8	51.2	52.3
	3	52.3	253.5	67.8	65.5	52.8	64.1	56.9	67.9	2685.5	4665.3	1263.3	2496.1	3756.6	4889.5	4612.3	132.3	696.3	75.3	68.7	484.1	64.2	152.3	69.5	142.6
	4	158.5	735.6	85.6	93.5	73.3	106.5	69.6	96.5	29689.4	26954.1	28563.6	18652.3	29521.3	27695.2	34236.2	731.8	1185.3	115.2	686.3	1198.3	96.3	816.3	118.6	865.6
	5	932.2	1925.64	125.1	138.5	761.8	694.5	858.1	144.6	106586	93652.3	84521.3	25562.3	153698	95632.3	135622	13563.8	10953.3	995.6	3236.6	3440.3	189.5	12534.9	894.5	2513.1

## Sheet: Fig.6
	figure 6a															figure 6b				figure 6c
		Norm.photon.flux (107)														TβRll+ crEVs (%)
	Time(weeks)	-DOX						+DOX								Co.sh	sh-TβRll
	1	1.56	1.63	1.75	2.12	1.85	1.95	1.62	1.75	1.53	1.84	1.82	1.98			50	2.5
	2	2.13	2.57	2.68	2.85	2.96	3.21	2.16	2.63	2.53	2.48	2.83	3.15			45.5	5
	3	3.78	3.52	3.97	3.69	3.57	4.72	3.36	3.65	3.85	4.23	4.23	4.48			59.6	1.2
	4	4.86	4.96	5.21	5.12	5.65	5.15	4.21	4.35	4.68	4.95	5.12	4.86			66.5	12.5
	5	6.22	6.23	6.52	6.86	7.15	6.19	4.58	4.66	5.12	5.28	5.69	5.33			55	7.8
	6	6.58	6.35	7.25	7.35	8.32	7.62	4.72	4.89	5.26	5.66	6.38	5.75			41.3	10.2
	figure 6e				figure 6f						figure 6g
	Lung metastasis (BLI)(104)				T cells in Lymph node (%)						T cells in spleen (%)
	Co.sh	sh-TβRll			CD8		CD4				CD8		CD4
	1.5	0.3			shCtrl	shTβRll	shCtrl	shTβRll			shCtrl	shTβRll	shCtrl	shTβRll
	2.25	0.45			13.5	29.2	72.6	60.5			14.6	25	75	61.8
	2.4	0.56			11.3	20.6	70.5	68.3			9.7	23.5	70	68.3
	2.5	0.95			15.8	17.5	66.8	73.6			15.2	18.5	67.6	73.6
	3.3	1.3			9.8	33.6	75.3	58.6			12.1	27.6	78	57
	3.9	1.4			18.3	25.3	62.5	65.3			18.8	26.8	62.5	65.3
					8.6	26.5	78.6	62.5			8	32.9	72	63.5
	figure 6h				figure 6i				figure 6j
	IFNγ+ CD8+ cells (%)				GZMB+ CD8+ cells (%)				Treg cells (%)
	shCtrl	shTβRll			shCtrl	shTβRll			shCtrl	shTβRll
	6.2	12.6			3.5	7.9			13.8	4.2
	4.1	14.1			4	10.2			15.9	6.8
	3.1	15.3			4.9	11.7			11.1	8.6
	8.2	11.4			5.2	11.8			13.2	6.1
	5.1	10.2			6.2	13.3			11.7	4.9
	5.7	12			7.3	14.3			14.8	8.2
	figure 6k
	Days	Tumor volume (mm3)
		Rll+ EVs					Rll- EVs
	0	0	0	0	0	0	0	0	0	0	0
	3	8.96	8.08	12.24	8.32	8.24	8.24	8.32	12.16	8.24	8.16
	6	97.68	129.84	162.72	144.96	120.24	41.04	49.68	40.96	49.04	65.92
	9	287.12	330.16	398.8	362.72	360.96	202.72	161.84	233.84	249.12	226.72
	12	449.84	641.12	723.68	630.48	601.84	280.32	358	400	408.32	384.32
	15	920.24	1282.08	1288.96	1163.44	1164.64	364.96	546.56	562.56	599.04	566.64
	18	1399.04	1681.92	1840.16	1597.76	1449.84	723.6	882.96	963.44	1049.2	974.56
	21	2077.04	2043.04	2128.24	1994.08	1638.24	841.68	1218.96	1289.92	1368.64	1203.36
	figure 6l
	GZMB+ CD8+ T cells (%)					IFN-γ+ CD8+ T cells (%)					CD8+ T cells (%)
	DLN		TIL			DLN		TIL			PD1		TIM3
	Rll+ EVs	Rll- EVs	Rll+ EVs	Rll- EVs		Rll+ EVs	Rll- EVs	Rll+ EVs	Rll- EVs		Rll+ EVs	Rll- EVs	Rll+ EVs	Rll- EVs
	3.2	11.2	4.3	9.8		3.5	10.2	4.1	13.6		8.5	1.5	24.6	10.3
	6.2	8.6	5.5	13.5		4.8	8.6	4.8	11.2		8.1	2.3	25.6	12.3
	3.8	12.6	3.5	11.6		3.6	11.3	5.1	10.2		6.8	3.3	22.3	7.6
	4.2	10.5	7.5	12.5		5.6	12	6.5	15.6		10.2	1.9	28.6	11.8
	5.2	11.9	6.2	11.8		2.8	9.7	3.2	13.9		8.9	2.9	26.2	13.5
	figure 6m										figure 6n
	Lung metastasis BLI signals(104)			Number of Lung metastasis nodules			TβRll+ crEVs fold change				TβRll+ crEVs (ng/ml)	IFN-γ (pg/ml)
	Rll+ EVs	Rll- EVs		Rll+ EVs	Rll- EVs		Rll+ EVs	Rll- EVs			0.18	167.88
	5.5	1		18	8		4.8	1.7			0.09	191.31
	6.5	2.5		12	6		3.7	1.3			0.13	119.58
	8	1.5		16	3		2.4	0.3			0.21	111.17
	3.8	0.5		7	4		1.3	0.7			0.39	110.32
	9.5	3.5		3	1		3.4	1			0.16	134.27
											0.41	86.53
											0.61	87.61
											0.28	108.41
											0.7	66.07
											0.85	53.86
											0.83	67.28
											1.08	24.12
											0.84	88.75
											0.76	63.86
											0.58	35.21
											1	45.25
											1.1	62.12
											0.99	84.23
											1.45	74.26
											1.23	35.12
											1.43	51.23
											1.35	72.63
											1.55	28.36
											1.43	53.23
											1.53	28.12
											1.15	42.58
											1.7	31.25
											1.2	16.23
											1.9	76.35
											2.05	17.65
											2.3	48.21
											1.85	25.36
											1.63	45.86
											1.8	86.42
											2.1	34.16
											0.56	65.31
											1.22	45.62
											1.43	36.15
											1.15	32.69
											1.68	22.14
											0.72	71.54
											0.25	102.56
											0.65	58.87
											1.25	41.26
											0.87	90.32

## Sheet: Fig.7
	figure 7a
	TNF+ CD8+ cells (%)			IFNγ+ TNF+ CD8+ cells (%)			PD1+ CD8+ cells (%)			TIM3+ CD8+ cells (%)			Lag-3+ CD8+ cells (%)			Ki-67+ CD8+ cells (%)
	shCtrl	shTβRll		shCtrl	shTβRll		shCtrl	shTβRll		shCtrl	shTβRll		shCtrl	shTβRll		shCtrl	shTβRll
	3.5	10.5		1.8	5.2		8.5	2.3		32.2	10.5		8.3	4.3		15.6	38
	4.5	8.6		1.9	4.9		7.2	1.5		35.2	8.6		9.2	3.5		12.8	31.2
	4.3	11.3		2.3	4.3		9.5	3.5		38.2	13.2		6.8	2.9		18.5	32.5
	5.4	12.6		3.1	5.3		8.1	3.1		30.2	15.2		7.5	5.3		16.8	29.5
	4.9	9.6		3.5	6		7.8	2.8		33.5	11.6		8.1	4.5		21.2	25.6
	4.1	10.8		2.8	6.6		8	2.6		28.6	9.6		7.2	3.8		15.9	34.4
	figure 7d					figure 7e
	GFP+ (%)					CD8+ T cells (%)							CD8+ cells (%)							CD8+ cells (%)
	Co.EVs	Rll+ EVs	Rll- EVs			Lym-node			Spleen				TIM3+			PD1+				IFNγ+			IFNγ+ TNFα+			LAG3+
	1.8	26.3	2.5			Co.EVs	Rll+ EVs	Rll- EVs	Co.EVs	Rll+ EVs	Rll- EVs		Co.EVs	Rll+ EVs	Rll- EVs	Co.EVs	Rll+ EVs	Rll- EVs		Co.EVs	Rll+ EVs	Rll- EVs	Co.EVs	Rll+ EVs	Rll- EVs	Co.EVs	Rll+ EVs	Rll- EVs
	1.7	33.1	0.7			21.2	8.2	14.05	20.25	11.51	14.19		18.05	36	17.16	4.51	18.23	6.28		5.3	2.3	6.3	4.2	0.8	3.8	8.4	14.2	5.6
	0.7	36.2	0.7			21.76	9.23	18.2	21.27	12.54	17.18		19.86	38.05	20.05	6.05	20.09	8.33		4.8	1.6	5.3	3.5	1.2	4.1	5.2	14.8	7.9
	0.8	38.4	1.7			22.39	11.87	18.52	22.25	13.13	18.91		20.14	39.63	22.09	7.16	22.09	9.21		6.3	3.2	4.3	5.4	0.6	3.5	6.3	12.3	10.2
	0.6	52.7	2.3			23.35	12.11	20.11	22.57	13.52	19.19		22.23	41.16	23.12	7.53	23.16	10.05		5.6	2.4	3.2	4.5	1.6	3.8	7.6	13.8	7
	0.7	61.3	1			24.15	12.46	20.67	22.78	14.26	19.44		23.4	41.58	24.23	8.28	24.19	10.14		7.2	1.8	4.8	4.8	2.1	4.4	9.2	15.8	7.6
						24.68	15.04	22.89	23.2	16.44	20.11		24.14	44	26.14	8.88	26.09	12.19		6.4	2.8	5.1	3.9	1.7	4.8	6.9	11.3	6.6
	figure 7g
	PD1+ CD8+ T cells (%)			LAG3+ CD8+ T cells (%)			IFNγ+ CD8+ T cells (%)			TNFα+ CD8+ T cells (%)			KI67+ CD8+ T cells (%)			T-bet+ CD8+ T cells (%)			Eomes+ CD8+ T cells (%)			TOX Relative mRNA level
	Rll+ EVs	Rll- EVs		Rll+ EVs	Rll- EVs		Rll+ EVs	Rll- EVs		Rll+ EVs	Rll- EVs		Rll+ EVs	Rll- EVs		Rll+ EVs	Rll- EVs		Rll+ EVs	Rll- EVs		Rll+ EVs	Rll- EVs
	12.9	5.6		10.9	5.2		11.2	22.3		10	20.6		33.5	61.6		48.6	23.6		51.3	25.3		1	0.32
	15.8	11.2		12.5	8.4		13.6	24.3		15.3	16.3		28.6	66.5		53.6	35.6		64.2	21.3		1.2	0.35
	14.6	8		9.5	6.8		9.5	16.8		12.2	22.8		42.6	58.6		63.8	32.5		57.6	28.5		0.85	0.2
	18.2	8.9		8.9	6.3		14.6	19.5		8.4	17.8		36.5	49.5		68.3	28.6		62.8	31.2		0.95	0.45
	15.6	7.2		10.5	7.2		12.8	18.9		12.8	26.2		38.5	44.8		60.2	33		69.6	34		1.08	0.3

## Sheet: Fig.8
	figure 8b																	figure 8d
																		Fold enrichment (over input)
																		Chr neg			Eomes P1						Eomes P2						Batf P3
																					Rll-			Rll+			Rll-			Rll+			Rll-			Rll+
																		IgG	TCF-1	SMAD3	IgG	TCF-1	SMAD3	IgG	TCF-1	SMAD3	IgG	TCF-1	SMAD3	IgG	TCF-1	SMAD3	IgG	TCF-1	SMAD3	IgG	TCF-1	SMAD3
																		0.8	1.1	1.2	0.9	2.3	1.4	0.85	5.2	3.8	0.9	2.1	1.8	1	3.8	3.3	0.9	2.5	2.3	1.15	4	3.6
																		1	1.1	1	1.15	2.8	1.8	1.1	4.6	4.2	1.2	2.3	2	1.2	3.6	3	1.1	2.7	2.1	0.8	4.2	3.8
																		1.2	0.9	0.85	0.8	2.6	2.1	1.25	4.3	3.6	1.1	2.5	2.3	1.1	4	2.9	0.85	2.3	1.8	1.1	3.9	3.5
																		figure 8e											figure 8f
																		Fold enrichment (over input)											Relative mRNA leve
																		Chr neg			Nr4a1 P4								Eomes		Batf		Nr4a1		Tox		T-bet		Pdcd1		Lag3
																					Rll-			Rll+					Rll- EVs	Rll+ EVs	Rll- EVs	Rll+ EVs	Rll- EVs	Rll+ EVs	Rll- EVs	Rll+ EVs	Rll- EVs	Rll+ EVs	Rll- EVs	Rll+ EVs	Rll- EVs	Rll+ EVs
																		IgG	TCF-1	SMAD3	IgG	TCF-1	SMAD3	IgG	TCF-1	SMAD3			1.05	3.6	1.1	2.6	1	2.3	1	4	1.05	2.6	0.85	3.1	1.02	3.3
																		0.9	1.2	1	0.85	2.6	2.1	0.78	3.6	3.7			0.9	4	0.92	3.5	1	2.6	1.1	3.3	0.95	2.2	1.05	3.5	0.86	3
																		1.1	1.1	1	1.1	2	1.9	1.1	3.9	3.5			1	4.3	1.05	3	1.2	2.8	1	3.6	1.1	2.4	1	2.9	0.95	2.7
																		1.1	0.9	0.8	1	2.9	1.7	1	4.2	3.3
																		figure 8g									figure 8i
																												Cytotoxicity (%)
																											E:T ratio:	10:01:00							05:01:00							01:01:00
																												Co.EVs	RII- EVs	RII+ EVs	Anti-PD1	Anti-PD-L1	RII+ EVs & Anti-PD1	RII+ EVs & Anti-PD-L1	Co.EVs	RII- EVs	RII+ EVs	Anti-PD1	Anti-PD-L1	RII+ EVs & Anti-PD1	RII+ EVs & Anti-PD-L1	Co.EVs	RII- EVs	RII+ EVs	Anti-PD1	Anti-PD-L1	RII+ EVs & Anti-PD1	RII+ EVs & Anti-PD-L1
																												65.3	58.6	22.3	86.1	85.5	26.5	31	20.1	22.5	6.8	51.2	50.5	12.3	9.5	12.3	13	1.2	16.8	15	2.3	2.3
																												63.8	70.5	25.3	81.2	80.7	28.6	25	24.8	25.5	8.6	55.3	57.6	10.3	10.2	7.8	7	2.3	19.2	18.1	3.6	5.3
																												56.3	65	21.2	75.8	77.5	23.5	27	18.3	20.3	10.3	47.6	48.9	8.1	13.2	9.2	8.5	3.5	17.6	19.7	2.8	4.1
																											figure 8j
																												Tumor volume (mm3)
																											Time(days)	IgG+ EVs (RII-)					IgG+ EVs (RII+)					αPD1+ EVs (RII-)					αPD1+ EVs (RII+)
																											0	0	0	0	0	0	0	0	0	0	0	0	0	0	0	0	0	0	0	0	0
																											4	22.64	24.16	24.88	28.24	25.76	10.8	9.84	12.24	12.48	11.36	12.24	21.2	21.76	20.48	30.88	33.04	30.88	31.68	34.08	35.04
																											8	280.24	228.48	231.44	217.2	336.24	321.28	452.48	365.44	400.48	409.84	68.48	140.48	103.04	118.88	154.08	229.04	287.52	342.48	295.52	348.08
																											12	433.28	417.04	458.88	388.88	492.32	605.04	654.56	739.04	589.44	711.52	109.04	278.72	121.28	189.04	214.96	450.32	482.08	547.84	503.6	630.56
																											16	706.72	1074.8	910.64	971.12	1045.28	1165.04	1299.04	1516.48	1261.36	1414.72	68.96	211.04	130.64	180.64	221.44	864.96	1055.12	1109.52	1065.68	1303.6
																											20	922.96	1485.04	1271.44	1174.96	1452.48	1529.68	1894.24	2211.84	1709.44	2023.76	43.04	174.16	137.36	178.48	239.44	1095.84	1402.08	1589.2	1565.2	1765.52

## Sheet: Supplementary Fig.1
	Suppl. 1d													Suppl. 1e
																								EV-TβRII level (% of Control)
																								Co.sh	shHrs #1	shHrs #2
																								98.55	19.67	17.81
																								98.55	22.67	17.81
																								97.62	24.74	21.74
	Suppl. 1f													Suppl. 1g							Suppl. 1h
														Cellular TβRII (% of Control)
														MDA	MDA+TGF-β	4T1	4T1+TGF-β															EV-TβRll level (% of Control)
														94.6	89.36	92.52	67.25															Co.sh	shHrs#1	shHrs#2
														99.33	92.35	99.67	74.65															97.13	15.42	7.22
														102.66	95.51	104.66	84.46															95.34	12.64	12.82
																																99.26	16.27	8.33
	Suppl. 1i
	Exosome concentration (Fold)
	4T1	4T1+TGF-β	MDA	MDA+TGF-β
	99.62	102.77	100.89	105.15
	101.98	105.94	108.02	109.11
	102.48	113.56	109.01	116.73

## Sheet: Supplementary Fig.2
	Suppl. 2b
	Circulating EV- TβRll (ng/ml)	Lung metastasis nudules		Circulating EV- TβRll (ng/ml)	Lung metastasis area/section (%)
	0.2	4		0.2	5
	0.23	10		0.23	25
	0.31	15		0.31	38
	0.29	18		0.29	43
	0.36	35		0.36	62
	Suppl. 2c
	Overal survival (Years)	Percentage of overal survival			Metastasis-free survival (Years)	Percentage of metastasis-free survival
		low	high			low	high
	12.21	0			12.21	0
	8.21	0			8.21	0
	16.35	0			16.35	0
	16.3	0			16.3	0
	5.22	1			5.22	0
	15.3	0			15.3	0
	9.25	0			9.25	0
	5.8	1			5.8	1
	13.65	0			13.65	0
	6.8	0			6.8	0
	10.5	0			10.5	0
	16.5	0			16.5	0
	15.52	0			15.52	0
	3.6	1			3.6	1
	8.92	0			8.92	0
	8.7	0			8.7	0
	5.56	0			5.56	0
	6.85	0			6.85	0
	8.95	0			8.95	0
	8.5	1			8.5	1
	3.6	1			3.6	1
	12.96	0			12.96	0
	18.35	0			18.35	0
	10.85		0		10.85		0
	9.55		1		9.55		1
	3.95		1		3.95		1
	4.52		0		4.52		1
	4.3		1		4.3		1
	6.52		1		6.52		1
	6.25		1		6.25		1
	2.75		1		2.75		1
	3.85		1		3.85		1
	6.1		1		6.1		1
	7.2		1		7.2		1
	11.6		0		11.6		0
	6.55		0		6.55		1
	1.5		1		1.5		1
	4.85		1		4.85		1
	3.2		1		3.2		1
	17.2		0		17.2		1
	1.85		1		1.85		1
	6.85		1		6.85		1
	5.2		1		5.2		1
	3.2		1		3.2		1
	3.5		1		3.5		1
	2.2		1		2.2		1

[truncated: 6 more sheets: Supplementary Fig.3, Supplementary Fig.4, Supplementary Fig.5, Supplementary Fig.6, Supplementary Fig.7, Supplementary Fig.8]
